# Supplementary material for: Digitalization of Enzyme-Linked Immunosorbent Assay with Graphene Field-Effect Transistors (G-ELISA) for Portable Ferritin Determination
Source: Biosensors (Basel). 2024 Aug 16;14(8):394. doi: 10.3390/bios14080394 (PMC11352759; doi:10.3390/bios14080394)
Supplement: Supplementary file 1 [file biosensors-14-00394-s001.zip]

Archive with 1 entries (1 files):
- biosensors-3072917-supplementary.pdf
